# Supplementary material for: Antimicrobial Resistance and Genomic Epidemiology of tet(X4)-Bearing Bacteria of Pork Origin in Jiangsu, China
Source: Genes (Basel). 2022 Dec 22;14(1):36. doi: 10.3390/genes14010036 (PMC9858217; doi:10.3390/genes14010036)
Supplement: Supplementary file 1 [file genes-14-00036-s001.zip]

Archive with 1 entries (1 files):
- genes-2061949-supplementary.pdf
